# Supplementary material for: Prevalence, Risk Factors, and Genetic Evolution of Rat Hepatitis E Virus in Small Mammals from Southwestern Yunnan, China
Source: Biology (Basel). 2025 Nov 26;14(12):1685. doi: 10.3390/biology14121685 (PMC12730198; doi:10.3390/biology14121685)
Supplement: Supplementary file 1 [file biology-14-01685-s001.zip]

Archive with 1 entries (1 files):
- biology-3923654-supplementary.pdf
